# Supplementary material for: Local adaptation does not lead to genome‐wide differentiation in lava flow lizards
Source: Ecol Evol. 2019 May 29;9(12):6810–20. doi: 10.1002/ece3.5231 (PMC6662252; doi:10.1002/ece3.5231)
Supplement: Supplementary file 1 [file ECE3-9-6810-s001.xlsx]

## Sheet: Sheet1
Species	Population	n
Crotaphytus collaris	Carrizozo Lava Flow (CZLF)	18
Crotaphytus collaris	Carrizozo Private Land Partnership (CP)	5
Crotaphytus collaris	Oscura Mountains (OS)	18
Crotaphytus collaris	Pedro Armendariz Lava Flow (PALF)	14
Crotaphytus collaris	Elephant Butte	23
Crotaphytus collaris	Big Gyp Mountain (BG)	5
Sceloporus cowlesi	Carrizozo Lava Flow (CZLF)	26
Sceloporus cowlesi	Tularosa (TU)	7
Sceloporus cowlesi	Rita (RI)	6
Sceloporus cowlesi	Pedro Armendariz Lava Flow (PALF)	5
Sceloporus cowlesi	Mesa Camp (MC)	5
Sceloporus cowlesi	Bosque del Apache (BD)	5
Urosaurus ornatus	Aden Afton Lava Flow (AALF)	8
Urosaurus ornatus	Corralitos Ranch Road (CR)	7
Urosaurus ornatus	Organ Mountains (OM)	6
Supplementary Table 1: Sample sizes for phenotypic analyses.
