# Supplementary material for: Local adaptation does not lead to genome‐wide differentiation in lava flow lizards
Source: Ecol Evol. 2019 May 29;9(12):6810–20. doi: 10.1002/ece3.5231 (PMC6662252; doi:10.1002/ece3.5231)
Supplement: Supplementary file 2 [file ECE3-9-6810-s002.xlsx]

## Sheet: Sheet1
Species	Population Comparison	Model	Log Likelihood	Theta	AIC	N1	N2	T	m	m12	m21	FST
Urosaurus	CR - OM	Asymmetric Migration	-327.6	1941.18	665.2	0.876	0.6354	0.2881		1.6667	9.7883	0.286
Urosaurus	AALF - CR	Asymmetric Migration	-234.02	3168.86	478.04	0.225	0.5792	0.0174		4.5906	0.1229	0.198
Urosaurus	AALF - OM	Asymmetric Migration	-188.57	5196.91	387.14	0.1599	0.2216	0.206		4.6507	0.2164	0.371
Sceloporus	BD - MC	Asymmetric Migration	-375.39	960.19	760.78	0.553	7.369	19.8852		7.8137	9.8993	0.082
Sceloporus	PALF - BD	No Migration	-382.11	5610.68	770.22	0.01	0.0205	0.0008				0.113
Sceloporus	PALF - BD	Symmetric Migration	-384.67	6344.23	777.34	0.2406	0.4071	14.8045	0.2897			0.113
Sceloporus	PALF - MC	Symmetric Migration	-273.38	1798.61	554.76	1.0412	1.0298	19.6157	9.9998			0.105
Sceloporus	PALF - MC	Asymmetric Migration	-273.41	1626.77	556.82	1.0107	1.2813	19.9836		16.1945	9.9854	0.105
Crotaphytus	BG - EB	No Migration	-122.44	2629.39	250.88	0.02	0.01	0.0004				0.088
Crotaphytus	BG - EB	Symmetric Migration	-122.41	2629.32	252.82	0.0342	0.0165	19.3326	0.0006			0.088
Crotaphytus	PALF - BG	Symmetric Migration	-139.73	584.51	287.46	1.7275	1.587	19.9568	9.8824			0.066
Crotaphytus	PALF- EB	Symmetric Migration	-168.29	278.84	344.58	8.5339	2.9311	19.997	9.9832			0.063
Crotaphytus	PALF - EB	No Migration	-167.69	2615.09	341.38	0.8752	0.01	0.0002				0.063
Crotaphytus	PALF - EB	Asymmetric Migration	-167.59	2616.24	345.18	0.7769	0.01	0.4719		0.2436	0.0002	0.063
Crotaphytus	OS - CP	Symmetric Migration	-178.11	264.26	364.22	3.4935	4.221	19.6019	9.9957			0.053
Crotaphytus	CZLF - CP	No Migration	-151.96	2663.56	309.92	0.0304	0.01	0.0002				0.067
Crotaphytus	CZLF - CP	Symmetric Migration	-155.7	252.58	319.4	6.7663	4.0358	19.9891	9.9908			0.067
Crotaphytus	CZLF - CP	Asymmetric Migration	-151.96	2663.01	313.92	0.0297	0.0104	11.4779		0.2102	0.0002	0.067
Crotaphytus	CZLF - OS	Asymmetric Migration	-123.98	415.26	257.96	1.9138	1.8211	14.7084		18.2067	9.0901	0.065
Crotaphytus	CZLF - OS	Symmetric Migration	-121.48	491.02	250.96	2.0054	1.2519	19.9481	9.987			0.065
	Supplementary Table 2: FST and final optimized demographic parameters from ∂a∂i analyses. For each population trio (separated by a horizontal line), the models with the lowest AIC score are shown. If the ∆AIC of more than one model was less than 10, all the models with the lowest AIC scores are shown. All values for time, population size and migration rates are unscaled by theta and the mutation …
